# Supplementary material for: The Tudor domain protein Tapas, a homolog of the vertebrate Tdrd7, functions in the piRNA pathway to regulate retrotransposons in germline of Drosophila melanogaster
Source: BMC Biol. 2014 Oct 6;12:61. doi: 10.1186/s12915-014-0061-9 (PMC4210518; doi:10.1186/s12915-014-0061-9)
Supplement: Additional file 2: Table S1. — Normalization of small RNA libraries. [file 12915_2014_61_MOESM2_ESM.xls]

## Sheet: small RNAs
		tap125/CyO	tap125			tej48-5/CyO	tej48-5			tej48-5 tap128/CyO	tej48-5 tap125
21nt unique matching reads to RNAs in antisense orientation		778	318	2.44654		2510	751	3.34221		1384	701	1.97432
21nt reads matching to RNAs in antisense orientation		17492	10318	1.69529		243769	75889	3.21218		125888	68507	1.83759
Repeat derived 21 nt reads		47303	19003	2.48924		46401	14004	3.31341		20948	17166	1.22032
snoRNA derived small RNAs		14050	10765	1.30516		348941	108933	3.20326		194344	129579	1.49981
rfam matches		76530	47708	1.60413		72490	23926	3.02976		3164	2848	1.11096
23-29 reads uniquely mapping to flamenco		5679	5150	1.10272		6192	2263	2.73619		4042	2424	1.66749
normalization factor		1.06762	1.3934			1.00303	3.21298			1.0291	1.54346
21nt reads matching to RNAs in antisense orientation after normalization		18674.7	14377.1			244509	243830			129552	105738
23-29 reads uniquely mapping to flamenco after normalization		6062.99	7176.03			6210.79	7270.98			4159.63	3741.35

## Sheet: normalization
		tap125/CyO	tap125			tej48-5/CyO	tej48-5			tej48-5 tap128/CyO	tej48-5 tap125
rfam matches		76530	47708			72490	23926			68664	41387
normalizaion factor -rfam		1.04534	1.67687			1.1036	3.34364			1.16509	1.93297
21nt reads matching to RNAs in antisense orientation		17492	10318			243769	75889			125888	68507
normalization factor 21nt antisense gene matching		1.14338	1.93836			1.02556	3.29429			1.19154	2.18956
snoRNA derived small RNAs		14050	10765	1.30516		348941	108933	3.20326		194344	129579	1.49981
normalization factor sno-rna		1.06762	1.3934			1.00303	3.21298			1.0291	1.54346
23-29 reads uniquely mapping to flamenco -rfam		5679	5150			6192	2263			4042	2424
normalization with rfam reads	rfam	5936.5	8635.87			6833.49	7566.66			4709.31	4685.53
normalization with 21nt antisense gene mathcing reads	21nt-genic-antisense	6493.25	9982.55			6350.27	7454.97			4816.19	5307.49
normalization with snoRNA matching reads	snoRNA	6062.99	7176.03			6210.79	7270.98			4159.63	3741.35
