# Supplementary material for: The Tudor domain protein Tapas, a homolog of the vertebrate Tdrd7, functions in the piRNA pathway to regulate retrotransposons in germline of Drosophila melanogaster
Source: BMC Biol. 2014 Oct 6;12:61. doi: 10.1186/s12915-014-0061-9 (PMC4210518; doi:10.1186/s12915-014-0061-9)
Supplement: Additional file 3: Table S2. — Cluster mapping small RNAs. [file 12915_2014_61_MOESM3_ESM.xlsx]

## Sheet: tapas-normalized-reads
cluster	tap125/CyO all	tap125/CyO sense	tap125/CyO antisense	tap125 all	tap125 sense	tap125 antisense	percent reduction
2R:2144349-2386719	24625	13428	11197	28952.3	16097.8	12854.5	-17.5727
X:21392175-21431907	8631	8630	1	10091.5	10084.9	6.52578	-16.9211
X:21505666-21684449	4886	4793	93	5794.89	5711.36	83.53	-18.6019
3L:23273964-23314199	2769	1890	879	2377.99	1596.21	781.788	14.1209
U:5766708-5772171	2061	836	1225	2092.16	910.999	1181.17	-1.5121
3LHet:2011004-2180268	2031	893	1138	1712.36	689.122	1023.24	15.6886
2L:20148259-20227581	1913	1430	483	1704.53	1373.02	331.51	10.8974
2L:20104660-20118503	1706	1251	455	2375.38	1712.36	663.019	-39.237
2R:744684-782837	1270	569	701	512.926	291.05	221.876	59.6121
3LHet:238123-332969	1168	685	483	1185.08	609.508	575.574	-1.46244
3LHet:1402377-1557939	1056	601	455	1024.55	459.415	565.132	2.97849
3RHet:2033725-2108757	1040	331	709	759.601	215.351	544.25	26.9615
2L:22369381-22420241	1037	487	550	768.737	347.171	421.565	25.8692
X:11089529-11095706	978	978	0	1345.62	1345.62	0	-37.5885
3LHet:495578-629871	977	512	465	1070.23	610.813	459.415	-9.54223
2R:21139959-21146679	907	135	772	1320.82	219.266	1101.55
2L:22489509-22556902	743	343	400	571.658	310.627	261.031	23.0608
3RHet:1599833-1675840	703	316	387	540.334	267.557	272.778	23.1388
2RHet:2803104-2898450	659	534	125	1058.48	926.66	131.821	-60.6193
2R:102144-211665	654	285	369	614.728	308.017	306.712	6.00485
4:824220-865373	619	425	194	830.079	593.846	236.233	-34.1
3RHet:1775508-1799907	592	431	161	456.804	296.27	160.534	22.8371
3RHet:2308626-2372457	579	267	312	533.809	203.604	330.204	7.80507
U:7542733-7545114	524	470	54	546.86	478.992	67.8681	-4.36263
3L:19841657-19861753	517	452	65	627.78	552.081	75.699	-21.4274
3RHet:617644-658939	517	294	223	433.312	242.759	190.553	16.1873
3LHet:2528-24011	502	275	227	472.466	263.641	208.825	5.8832
2RHet:1857003-1923881	493	252	241	385.021	219.266	165.755	21.9025
X:21759393-21844063	481	368	113	377.19	279.303	97.8867	21.5821
2L:22971156-22992887	475	215	260	362.833	181.417	181.417	23.6141
3LHet:1875500-1903361	471	134	337	347.171	134.431	212.74	26.2906
2LHet:156077-219342	470	256	214	580.794	371.969	208.825	-23.5732
U:4015849-4029971	468	332	136	683.902	601.677	82.2248	-46.1328
3LHet:773130-897972	467	217	250	443.753	187.942	255.81	4.97797
3L:24086324-24137471	462	227	235	441.143	199.689	241.454	4.51459
4:1258473-1348320	442	44	398	251.895	40.4598	211.435	43.0102
2RHet:1415904-1491914	438	212	226	277.998	154.008	123.99	36.5301
3L:23452699-23482444	421	227	194	413.734	234.928	178.806	1.72581
3LHet:356904-406827	413	213	200	304.101	159.229	144.872	26.3677
3L:23964084-24046804	402	144	258	370.664	114.854	255.81	7.79498
U:3113117-3137249	385	89	296	293.66	78.3093	215.351	23.7247
2L:22258713-22292510	385	282	103	343.256	264.947	78.3093	10.8426
3LHet:163582-206577	375	171	204	381.105	160.534	220.571	-1.62812
2R:410698-420947	338	165	173	154.008	80.9196	73.0887
3RHet:107055-154719	328	204	124	308.017	185.332	122.685	6.09246
3LHet:992060-1090427	312	193	119	309.322	177.501	131.821	0.858373
2LHet:336057-367088	299	52	247	264.947	56.1217	208.825	11.3891
3LHet:1166304-1227110	294	129	165	277.998	143.567	134.431
3RHet:11338-41264	287	163	124	266.252	156.619	109.633	7.22936
3RHet:1388385-1472907	285	130	155	227.097	117.464	109.633	20.3168
X:22342541-22383561	284	133	151	234.928	91.3609	143.567	17.2789
3R:6252-22624	273	88	185	224.487	74.3939	150.093	17.7704
3L:23630899-23671051	269	248	21	318.458	301.491	16.967	-18.3859
3R:27895169-27905030	264	40	224	197.078	33.934	163.144	25.3491
2RHet:1684220-1712266	255	135	120	210.13	104.412	105.718	17.5961
2R:1254615-1281908	246	52	194	459.415	39.1547	420.26	-86.754
XHet:170080-204036	245	171	74	117.464	57.4268	60.0372
2R:848779-887289	238	111	127	194.468	97.8867	96.5815	18.2907
3RHet:533743-579880	237	141	96	258.421	121.379	137.041	-9.03832
2RHet:871178-915139	234	79	155	198.384	66.5629	131.821	15.2207
3L:24224763-24257092	217	154	63	224.487	157.924	66.5629	-3.45012
3LHet:660546-687580	213	139	74	182.722	131.821	50.9011
3RHet:889003-925442	212	97	115	204.909	91.3609	113.549	3.34461
2RHet:2177704-2248466	208	144	64	125.295	95.2764	30.0186	39.762
X:3833-27378	206	145	61	170.975	117.464	53.5114	17.0022
U:1965187-1982854	203	151	52	164.45	103.107	61.3423	18.9903
4:1020285-1025978	199	177	22	144.872	127.905	16.967	27.1999
3L:24352561-24388470	189	101	88	206.215	96.5815	109.633	-9.10825
X:12664996-12666347	186	186	0	129.21	129.21	0
U:3523650-3541455	165	100	65	202.299	133.126	69.1732	-22.6055
U:2443444-2477706	157	85	72	182.722	112.243	70.4784	-16.3833
3RHet:1195593-1225067	153	105	48	164.45	104.412	60.0372	-7.4834
U:6290118-6294042	147	93	54	139.652	91.3609	48.2908
U:335892-387279	141	85	56	130.516	83.53	46.9856	7.43577
3RHet:2178310-2199481	141	19	122	74.3939	11.7464	62.6475
3RHet:185301-208455	131	41	90	126.6	53.5114	73.0887
U:964336-1041768	130	13	117	120.074	27.4083	92.666	7.63514
U:5466328-5474996	129	91	38	56.1217	35.2392	20.8825	56.4948
3L:24171077-24199822	127	84	43	104.412	61.3423	43.0701	17.7855
2R:1039689-1048724	127	112	15	91.3609	78.3093	13.0516
3RHet:1099062-1119539	124	78	46	100.497	65.2578	35.2392
3LHet:2180368-2230834	123	75	48	118.769	75.699	43.0701
U:69266-119959	114	53	61	147.483	67.8681	79.6145	-29.3707
3L:24467284-24502317	113	68	45	110.938	56.1217	54.8165	1.82458
2L:21544534-21575520	110	68	42	100.497	60.0372	40.4598
U:2074759-2097753	105	63	42	109.633	56.1217	53.5114	-4.41245

## Sheet: tejas-normalized-reads 
clusters	tej48-5/CyO all	tej48-5/CyO sense	tej48-5/CyO antisense	tej48-5 all	tej48-5 sense	tej48-5 antisense	percent reduction
2R:2144349-2386719	22760	11314	11446	3260.8	1680	1580.8	85.6731
X:21392175-21431907	9629	9627	2	1782.4	1782.4	0	81.4893
X:21505666-21684449	6192	6063	129	7241.6	7180.8	60.8	-16.9509
3L:23273964-23314199	3809	2219	1590	387.2	313.6	73.6	89.8346
2L:20148259-20227581	3084	2246	838	1180.8	768	412.8	61.7121
U:5766708-5772171	2745	591	2154	406.4	147.2	259.2	85.1949
3LHet:2011004-2180268	1783	1061	722	320	147.2	172.8	82.0527
2R:744684-782837	1766	856	910	112	51.2	60.8	93.658
3RHet:2033725-2108757	1659	521	1138	76.8	16	60.8	95.3707
3LHet:1402377-1557939	1306	625	681	211.2	76.8	134.4	83.8285
3LHet:238123-332969	1298	885	413	214.4	105.6	108.8	83.4823
4:824220-865373	1219	635	584	233.6	118.4	115.2	80.8368
X:11089529-11095706	1122	1119	3	1651.2	1651.2	0	-47.1658
3LHet:495578-629871	1118	631	487	281.6	176	105.6	74.8122
3RHet:1775508-1799907	1075	623	452	96	19.2	76.8	91.0698
2L:22369381-22420241	966	607	359	169.6	105.6	64	82.4431
U:7542733-7545114	959	138	821	144	22.4	121.6	84.9844
2L:20104660-20118503	954	747	207	233.6	83.2	150.4	75.5136
2L:22489509-22556902	944	563	381	140.8	115.2	25.6	85.0847
U:4015849-4029971	901	142	759	99.2	22.4	76.8	88.99
3LHet:1875500-1903361	824	377	447	92.8	44.8	48	88.7379
2R:102144-211665	809	346	463	172.8	92.8	80	78.6403
3RHet:1599833-1675840	794	360	434	131.2	64	67.2	83.4761
2L:22258713-22292510	761	474	287	211.2	48	163.2	72.247
2RHet:2803104-2898450	723	607	116	464	454.4	9.6	35.823
3RHet:2308626-2372457	709	381	328	121.6	70.4	51.2	82.8491
2RHet:1857003-1923881	696	382	314	128	28.8	99.2	81.6092
3L:24086324-24137471	691	281	410	153.6	131.2	22.4	77.7713
3RHet:617644-658939	651	355	296	96	28.8	67.2	85.2535
4:1258473-1348320	632	65	567	240	3.2	236.8	62.0253
2L:22971156-22992887	612	283	329	41.6	19.2	22.4	93.2026
3RHet:11338-41264	572	434	138	64	22.4	41.6	88.8112
3L:19841657-19861753	530	505	25	105.6	105.6	0	80.0755
3L:23452699-23482444	512	327	185	67.2	44.8	22.4	86.875
3LHet:356904-406827	491	283	208	57.6	22.4	35.2	88.2688
3LHet:2528-24011	486	212	274	48	25.6	22.4	90.1235
3LHet:773130-897972	477	238	239	128	70.4	57.6	73.1656
3RHet:107055-154719	459	154	305	64	32	32	86.0566
X:21759393-21844063	456	333	123	96	86.4	9.6	78.9474
2L:2499-11131	456	219	237	35.2	16	19.2	92.2807
X:22342541-22383561	452	240	212	112	35.2	76.8	75.2212
2R:410698-420947	448	278	170	44.8	6.4	38.4	90
3RHet:1388385-1472907	426	187	239	44.8	28.8	16	89.4836
2LHet:156077-219342	422	200	222	89.6	35.2	54.4	78.7678
2R:848779-887289	389	194	195	115.2	73.6	41.6	70.3856
2RHet:1415904-1491914	386	172	214	57.6	28.8	28.8	85.0777
3LHet:163582-206577	381	153	228	80	35.2	44.8	79.0026
U:3113117-3137249	373	161	212	83.2	38.4	44.8	77.6944
3LHet:992060-1090427	370	217	153	124.8	89.6	35.2	66.2703
4:1020285-1025978	353	301	52	16	12.8	3.2	95.4674
3RHet:533743-579880	344	239	105	80	51.2	28.8	76.7442
3R:6252-22624	319	149	170	44.8	38.4	6.4	85.9561
2RHet:2177704-2248466	310	192	118	32	22.4	9.6	89.6774
3LHet:1166304-1227110	304	174	130	28.8	9.6	19.2	90.5263
3L:23964084-24046804	300	122	178	112	51.2	60.8	62.6667
U:5629533-5635726	234	97	137	102.4	64	38.4	56.2393
3RHet:889003-925442	231	106	125	51.2	16	35.2	77.8355
2L:21544534-21575520	228	194	34	28.8	25.6	3.2	87.3684
2RHet:1599018-1643957	219	10	209	22.4	3.2	19.2	89.7717
2RHet:1684220-1712266	216	104	112	38.4	19.2	19.2	82.2222
3L:24224763-24257092	198	149	49	67.2	64	3.2	66.0606
U:1965187-1982854	188	126	62	3.2	0	3.2	98.2979
3L:24352561-24388470	187	125	62	76.8	41.6	35.2	58.9305
2L:22420341-22452436	183	50	133	83.2	25.6	57.6	54.5355
XHet:170080-204036	183	72	111	12.8	3.2	9.6	93.0055
2LHet:336057-367088	171	46	125	25.6	9.6	16	85.0292
3L:23630899-23671051	165	141	24	22.4	19.2	3.2	86.4242
2RHet:744001-759624	165	23	142	22.4	3.2	19.2	86.4242
2RHet:871178-915139	164	37	127	35.2	9.6	25.6	78.5366
U:2074759-2097753	158	80	78	48	32	16	69.6203
3RHet:2178310-2199481	156	29	127	16	9.6	6.4	89.7436
U:69266-119959	152	66	86	25.6	16	9.6	83.1579
3LHet:2180368-2230834	149	107	42	22.4	16	6.4	84.9664
X:12664996-12666347	146	146	0	140.8	140.8	0	3.56164
3L:24171077-24199822	145	92	53	19.2	12.8	6.4	86.7586
U:335892-387279	143	98	45	12.8	12.8	0	91.049
3RHet:2281391-2308526	143	90	53	19.2	3.2	16	86.5734
3LHet:717136-744867	142	84	58	3.2	3.2	0	97.7465
U:3523650-3541455	140	71	69	28.8	3.2	25.6	79.4286
U:5466328-5474996	135	90	45	12.8	3.2	9.6	90.5185
X:3833-27378	133	101	32	67.2	60.8	6.4	49.4737
U:964336-1041768	127	26	101	121.6	9.6	112	4.25197
3RHet:185301-208455	127	33	94	16	3.2	12.8	87.4016
2R:1254615-1281908	124	57	67	64	25.6	38.4	48.3871
3RHet:1195593-1225067	123	68	55	28.8	19.2	9.6	76.5854
3R:27895169-27905030	122	12	110	67.2	12.8	54.4	44.918
U:5447419-5456787	120	114	6	16	16	0	86.6667
2R:21139959-21146679	117	25	92	38.4	0	38.4	67.1795
U:2443444-2477706	111	52	59	9.6	6.4	3.2	91.3514
U:6216515-6220587	105	12	93	9.6	0	9.6	90.8571
U:6290118-6294042	100	64	36	44.8	38.4	6.4	55.2

## Sheet: tejas-tapas-normalized-reads
clusters	tej48-5 tap125 /CyO all	tej48-5 tap125/CyO sense	tej48-5 tap125/CyO antisense	tej48-5 tap125 all	tej48-5 tap125 sense	tej48-5 tap125 antisense	percent reduction
2R:2144349-2386719	11052	5402	5650	1136.24	599.6	536.642	89.7191
X:21392175-21431907	4083	4082	1	277.315	277.315	0	93.2081
X:21505666-21684449	4042	3957	85	3633.58	3596.1	37.475	10.1045
2L:20148259-20227581	1513	1106	407	722.518	418.221	304.297	52.246
3L:23273964-23314199	1081	673	408	97.435	82.445	14.99	90.9866
3LHet:2011004-2180268	980	605	375	92.938	46.469	46.469	90.5165
3LHet:238123-332969	771	543	228	65.956	32.978	32.978	91.4454
X:11089529-11095706	740	740	0	716.522	716.522	0	3.1727
2R:744684-782837	695	338	357	11.992	5.996	5.996	98.2745
4:1258473-1348320	671	70	601	58.461	11.992	46.469	91.2875
3RHet:2033725-2108757	599	174	425	37.475	13.491	23.984	93.7437
3LHet:1402377-1557939	593	299	294	79.447	28.481	50.966	86.6025
3LHet:495578-629871	584	342	242	85.443	55.463	29.98	85.3693
2L:22369381-22420241	556	324	232	104.93	65.956	38.974	81.1277
4:824220-865373	530	327	203	59.96	25.483	34.477	88.6868
3RHet:2178310-2199481	509	13	496	40.473	0	40.473	92.0485
2RHet:2803104-2898450	472	404	68	230.846	223.351	7.495	51.0919
3RHet:1775508-1799907	422	243	179	50.966	17.988	32.978	87.9227
3L:24086324-24137471	402	238	164	35.976	28.481	7.495	91.0507
2L:22489509-22556902	388	254	134	52.465	40.473	11.992	86.4781
3LHet:1875500-1903361	387	136	251	28.481	19.487	8.994	92.6406
2RHet:1857003-1923881	370	201	169	44.97	19.487	25.483	87.8459
U:5766708-5772171	365	129	236	7.495	4.497	2.998	97.9466
2R:102144-211665	360	138	222	38.974	19.487	19.487	89.1739
2L:20104660-20118503	355	250	105	163.391	86.942	76.449	53.9744
3RHet:1599833-1675840	343	139	204	50.966	35.976	14.99	85.1411
2R:21139959-21146679	338	31	307	128.914	43.471	85.443	61.8598
2L:22258713-22292510	313	179	134	95.936	25.483	70.453	69.3495
3RHet:2308626-2372457	312	164	148	37.475	16.489	20.986	87.9888
U:5447419-5456787	296	284	12	0	0	0	100
3L:19841657-19861753	290	273	17	16.489	11.992	4.497	94.3141
X:21759393-21844063	275	227	48	53.964	50.966	2.998	80.3767
3RHet:617644-658939	270	163	107	16.489	14.99	1.499	93.893
3RHet:11338-41264	268	188	80	40.473	17.988	22.485	84.8981
3L:23452699-23482444	258	156	102	23.984	16.489	7.495	90.7039
3LHet:773130-897972	253	75	178	29.98	20.986	8.994	88.1502
3LHet:356904-406827	235	122	113	10.493	7.495	2.998	95.5349
3LHet:2528-24011	231	120	111	19.487	7.495	11.992	91.5641
2R:410698-420947	215	103	112	7.495	5.996	1.499	96.514
X:22342541-22383561	214	111	103	32.978	16.489	16.489	84.5897
2L:22971156-22992887	206	102	104	13.491	10.493	2.998	93.451
2LHet:156077-219342	204	116	88	31.479	11.992	19.487	84.5691
2R:848779-887289	202	113	89	46.469	35.976	10.493	76.9955
3RHet:1388385-1472907	192	80	112	11.992	5.996	5.996	93.7542
3L:23964084-24046804	190	59	131	38.974	8.994	29.98	79.4874
2RHet:1415904-1491914	188	105	83	64.457	56.962	7.495	65.7144
3RHet:107055-154719	184	101	83	29.98	22.485	7.495	83.7065
U:7542733-7545114	183	33	150	1.499	0	1.499	99.1809
U:3113117-3137249	165	88	77	35.976	10.493	25.483	78.1964
3LHet:163582-206577	162	65	97	26.982	8.994	17.988	83.3444
3RHet:533743-579880	156	104	52	32.978	23.984	8.994	78.8603
3LHet:992060-1090427	154	92	62	35.976	26.982	8.994	76.639
2RHet:2177704-2248466	142	102	40	1.499	1.499	0	98.9444
2L:21544534-21575520	118	89	29	10.493	7.495	2.998	91.1076
U:1965187-1982854	113	86	27	5.996	4.497	1.499	94.6938
U:4015849-4029971	111	47	64	2.998	2.998	0	97.2991
3RHet:889003-925442	109	57	52	16.489	2.998	13.491	84.8725
2LHet:336057-367088	109	22	87	2.998	0	2.998	97.2495
3L:24224763-24257092	108	57	51	11.992	7.495	4.497	88.8963
3RHet:1195593-1225067	106	49	57	10.493	4.497	5.996	90.1009
3LHet:1166304-1227110	102	57	45	8.994	2.998	5.996	91.1824
3RHet:2281391-2308526	100	64	36	11.992	8.994	2.998	88.008
3R:6252-22624	95	43	52	14.99	7.495	7.495	84.2211
3L:24352561-24388470	93	45	48	17.988	8.994	8.994	80.6581
2RHet:871178-915139	92	20	72	10.493	1.499	8.994	88.5946
XHet:170080-204036	90	39	51	56.962	44.97	11.992	36.7089
X:12664996-12666347	88	88	0	14.99	14.99	0	82.9659
U:69266-119959	87	47	40	5.996	4.497	1.499	93.108
2L:22420341-22452436	86	17	69	47.968	2.998	44.97	44.2233
2RHet:1684220-1712266	82	47	35	7.495	2.998	4.497	90.8598
4:1020285-1025978	79	66	13	2.998	1.499	1.499	96.2051
X:3833-27378	77	57	20	11.992	10.493	1.499	84.426
2RHet:744001-759624	77	11	66	16.489	0	16.489	78.5857
U:964336-1041768	76	13	63	47.968	1.499	46.469	36.8842
3L:23630899-23671051	75	60	15	13.491	11.992	1.499	82.012
3LHet:2180368-2230834	75	33	42	11.992	0	11.992	84.0107
U:2074759-2097753	72	30	42	13.491	7.495	5.996	81.2625
3LHet:660546-687580	71	39	32	11.992	5.996	5.996	83.1099
3L:24171077-24199822	68	54	14	1.499	1.499	0	97.7956
2L:2499-11131	65	32	33	22.485	5.996	16.489	65.4077
3RHet:185301-208455	60	23	37	17.988	13.491	4.497	70.02
U:2443444-2477706	59	27	32	5.996	5.996	0	89.8373
3LHet:950877-962227	58	22	36	0	0	0	100
2RHet:1599018-1643957	54	6	48	13.491	4.497	8.994	75.0167
3R:27895169-27905030	53	19	34	17.988	5.996	11.992	66.0604
3RHet:1099062-1119539	52	36	16	10.493	5.996	4.497	79.8212
U:3523650-3541455	51	36	15	7.495	5.996	1.499	85.3039
U:335892-387279	51	33	18	7.495	2.998	4.497	85.3039
3LHet:717136-744867	51	36	15	4.497	0	4.497	91.1824
2R:1254615-1281908	50	21	29	10.493	7.495	2.998	79.014
