# Supplementary material for: The Tudor domain protein Tapas, a homolog of the vertebrate Tdrd7, functions in the piRNA pathway to regulate retrotransposons in germline of Drosophila melanogaster
Source: BMC Biol. 2014 Oct 6;12:61. doi: 10.1186/s12915-014-0061-9 (PMC4210518; doi:10.1186/s12915-014-0061-9)
Supplement: Additional file 4: Table S3. — Small RNAs mapping to major transposon families. [file 12915_2014_61_MOESM4_ESM.xlsx]

## Sheet: tapas-normalized-reads
transposon	tap125/CyO all	tap125/CyO sense	tap125/CyO antisense	tap125 all	tap125 sense	tap125 antisense	percent reduction
17.6	10186	5267	4919	13882.7	7928.7	5954	-21.0409
297	20524	5289	15235	15451.8	4482.4	10969.4	27.9987
412	13572	1056	12516	24924.9	9176.7	15748.2	-25.8245
1360	13737	7490	6247	14669.2	8446.1	6223.1	0.382584
1731	4227	1288	2939	2999.1	1118	1881.1	35.9952
3S18	9268	3901	5367	9574.5	5079.1	4495.4	16.24
accord	2777	1354	1423	3213.6	1777.1	1436.5	-0.9487
accord2	2445	1328	1117	2840.5	1592.5	1248	-11.7278
aurora-element	5123	3149	1974	3590.6	2109.9	1480.7	24.9899
baggins	14879	5393	9486	13132.6	4006.6	9126	3.79507
Bari1	4073	539	3534	8017.1	1011.4	7005.7	-98.2371
blood	15235	2582	12653	16841.5	4214.6	12626.9	0.206275
BS	12399	6322	6077	12966.2	6559.8	6406.4	-5.42044
BS3	1634	696	938	1855.1	799.5	1055.6	-12.5373
Burdock	4646	2237	2409	3694.6	2100.8	1593.8	33.8398
Circe	12775	4998	7777	19277.7	7464.6	11813.1	-51.8979
copia	3146	2203	943	3367	2229.5	1137.5	-20.6257
Cr1a	21799	9332	12467	21928.4	8643.7	13284.7	-6.55892
diver	5955	2588	3367	6464.9	2884.7	3580.2	-6.33205
diver2	7823	5112	2711	7384	4786.6	2597.4	4.19034
Dm88	2051	1034	1017	4244.5	2156.7	2087.8	-105.29
Doc	67223	16232	50991	44725.2	15260.7	29464.5	42.2163
Doc2-element	4660	1561	3099	3810.3	1183	2627.3	15.221
Doc3-element	10534	5175	5359	11230.7	6169.8	5060.9	5.5626
F-element	40278	10798	29480	41399.8	11081.2	30318.6	-2.84464
flea	3428	1022	2406	2888.6	1136.2	1752.4	27.1654
Fw2	199	92	107	243.1	102.7	140.4	-31.215
G2	10055	2624	7431	15246.4	4104.1	11142.3	-49.9435
G4	1582	660	922	1983.8	1019.2	964.6	-4.62039
G5	525	246	279	685.1	293.8	391.3	-40.2509
G5A	644	398	246	590.2	370.5	219.7	10.6911
G6	9660	3639	6021	5883.8	2301	3582.8	40.4949
GATE	51843	11428	40415	54195.7	12407.2	41788.5	-3.39849
G-element	7676	3352	4324	6918.6	2659.8	4258.8	1.50786
gtwin	4689	503	4186	4323.8	557.7	3766.1	10.0311
gypsy	8003	2810	5193	3091.4	765.7	2325.7	55.2147
gypsy10	1375	201	1174	1067.3	192.4	874.9	25.477
gypsy12	13483	9007	4476	15831.4	10280.4	5551	-24.017
gypsy2	7540	692	6848	9648.6	1015.3	8633.3	-26.0704
gypsy3	5664	1043	4621	5730.4	929.5	4800.9	-3.8931
gypsy4	7763	2597	5166	8034	2434.9	5599.1	-8.38366
gypsy5	3424	15	3409	5008.9	20.8	4988.1	-46.3215
gypsy6	8427	2483	5944	7222.8	2346.5	4876.3	17.9627
gypsy7	467	117	350	434.2	114.4	319.8	8.62857
gypsy8	2452	1249	1203	1586	841.1	744.9	38.0798
HeT-A	41408	18971	22437	37436.1	17371.9	20064.2	10.5754
HMS-Beagle	9165	5019	4146	10548.2	6587.1	3961.1	4.45972
HMS-Beagle2	20858	6207	14651	24754.6	9249.5	15505.1	-5.82964
hobo	1407	683	724	1105	543.4	561.6	22.4309
hopper2	315	237	78	217.1	167.7	49.4	36.6667
Idefix	3220	775	2445	3439.8	829.4	2610.4	-6.76483
I-element	5375	2290	3085	4270.5	1615.9	2654.6	13.9514
INE-1	3212	1623	1589	2317.9	1609.4	708.5	55.4122
invader1	9332	6105	3227	17001.4	11811.8	5189.6	-60.8181
invader2	4769	2217	2552	3780.4	1631.5	2148.9	15.7955
invader3	5416	1174	4242	2390.7	579.8	1810.9	57.3102
invader4	3902	2062	1840	3887	2210	1677	8.8587
invader6	12758	4239	8519	15529.8	4985.5	10544.3	-23.7739
Ivk	7068	1947	5121	4531.8	1379.3	3152.5	38.4398
jockey	7391	3291	4100	7202	3434.6	3767.4	8.1122
jockey2	412	197	215	267.8	133.9	133.9	37.7209
Juan	4284	991	3293	4321.2	1376.7	2944.5	10.5831
looper1	637	306	331	754	444.6	309.4	6.52568
Max-element	52850	12206	40644	45646.9	11947	33699.9	17.0852
McClintock	1819	787	1032	1274	553.8	720.2	30.2132
mdg1	8883	1118	7765	11160.5	1010.1	10150.4	-30.7199
mdg3	8593	3314	5279	6199.7	2973.1	3226.6	38.8786
micropia	4235	1535	2700	4443.4	1792.7	2650.7	1.82593
NOF	1121	216	905	1010.1	184.6	825.5	8.78453
opus	27338	8754	18584	23452	8361.6	15090.4	18.799
Osvaldo	816	448	368	770.9	361.4	409.5	-11.2772
pogo	3606	1024	2582	6493.5	2017.6	4475.9	-73.3501
Porto1	623	218	405	721.5	244.4	477.1	-17.8025
Q-element	1055	159	896	1201.2	161.2	1040	-16.0714
Quasimodo	4598	1269	3329	4397.9	1255.8	3142.1	5.6143
R1A1-element	87379	41298	46081	58108.7	29728.4	28380.3	38.4121
R2-element	646	120	526	624	146.9	477.1	9.29658
roo	73048	14498	58550	56278.3	9605.7	46672.6	20.2859
rooA	15730	3044	12686	14279.2	2808	11471.2	9.57591
rover	3286	1113	2173	3318.9	575.9	2743	-26.231
Rt1a	12790	5327	7463	13609.7	5747.3	7862.4	-5.35174
Rt1b	73797	23834	49963	56889.3	19598.8	37290.5	25.3638
Rt1c	1373	410	963	1344.2	534.3	809.9	15.8982
S-element	2334	455	1879	3408.6	475.8	2932.8	-56.083
springer	6783	2486	4297	5629	2272.4	3356.6	21.885
Stalker	23733	1159	22574	28689.7	1248	27441.7	-21.5633
Stalker2	6735	535	6200	6617	640.9	5976.1	3.61129
Stalker4	21224	1114	20110	25264.2	1267.5	23996.7	-19.3272
Tabor	5219	75	5144	6294.6	41.6	6253	-21.5591
TAHRE	9437	4924	4513	7313.8	4260.1	3053.7	32.3355
TART-A	16835	6615	10220	25867.4	9930.7	15936.7	-55.9364
TART-B	19117	10284	8833	23312.9	14573	8739.9	1.054
TART-C	935	308	627	1463.8	442	1021.8	-62.9665
Tc1-2	752	230	522	893.1	249.6	643.5	-23.2759
transib2	3747	858	2889	2804.1	1006.2	1797.9	37.7674
Transpac	1429	449	980	1405.3	559	846.3	13.6429
X-element	21478	6923	14555	18593.9	6121.7	12472.2	14.3099
ZAM	623	33	590	547.3	46.8	500.5	15.1695

## Sheet: tejas-normalized-reads
transposons	tej48-5/CyO all	tej48-5/CyO sense	tej48-5/CyO antisense	tej48-5 all	tej48-5 sense	tej48-5 antisense	percent reduction
17.6	6338	1904	4434	2617.6	892.8	1724.8	61.1006
297	14706	946	13760	5004.8	198.4	4806.4	65.0698
412	7287	703	6584	9264	803.2	8460.8	-28.5055
1360	5750	2222	3528	4016	1078.4	2937.6	16.7347
1731	3277	1221	2056	323.2	220.8	102.4	95.0195
3S18	9922	3142	6780	26214.4	25910.4	304	95.5162
accord	2478	1500	978	345.6	256	89.6	90.8384
accord2	1477	932	545	521.6	329.6	192	64.7706
aurora-element	5253	2615	2638	368	134.4	233.6	91.1448
baggins	8416	2929	5487	1737.6	1129.6	608	88.9193
Bari1	4836	338	4498	4688	476.8	4211.2	6.37617
blood	11829	2092	9737	22928	16534.4	6393.6	34.3371
BS	5585	2542	3043	236.8	137.6	99.2	96.7401
BS3	869	376	493	172.8	89.6	83.2	83.1237
Burdock	2508	843	1665	1129.6	1100.8	28.8	98.2703
Circe	5303	2448	2855	566.4	272	294.4	89.6883
copia	1053	660	393	793.6	742.4	51.2	86.972
Cr1a	14184	5925	8259	5452.8	2806.4	2646.4	67.9574
diver	6039	1106	4933	5209.6	5052.8	156.8	96.8214
diver2	5284	4126	1158	617.6	400	217.6	81.209
Dm88	1292	468	824	704	336	368	55.3398
Doc	78562	6006	72556	22547.2	9337.6	13209.6	81.7939
Doc2-element	4121	1108	3013	976	361.6	614.4	79.6084
Doc3-element	8864	2645	6219	1827.2	956.8	870.4	86.0042
F-element	61768	5644	56124	29904	8304	21600	61.5138
flea	4969	956	4013	1094.4	764.8	329.6	91.7867
Fw2	190	54	136	60.8	19.2	41.6	69.4118
G-element	7423	2132	5291	1072	806.4	265.6	94.9802
G2	14987	2442	12545	1097.6	649.6	448	96.4289
G4	791	253	538	137.6	99.2	38.4	92.8625
G5	544	156	388	313.6	220.8	92.8	76.0825
G5A	430	238	192	153.6	137.6	16	91.6667
G6	7556	3113	4443	723.2	617.6	105.6	97.6232
GATE	49325	10417	38908	3513.6	1104	2409.6	93.8069
gtwin	4935	137	4798	7657.6	25.6	7632	-59.0663
gypsy	4986	2090	2896	1244.8	105.6	1139.2	60.663
gypsy10	1454	273	1181	1392	96	1296	-9.73751
gypsy12	5427	3064	2363	579.2	265.6	313.6	86.7287
gypsy2	3936	450	3486	2547.2	54.4	2492.8	28.4911
gypsy3	4647	662	3985	5891.2	150.4	5740.8	-44.0602
gypsy4	4590	1323	3267	1606.4	268.8	1337.6	59.0572
gypsy5	2322	25	2297	4390.4	16	4374.4	-90.4397
gypsy6	6714	1203	5511	3817.6	361.6	3456	37.2891
gypsy7	373	81	292	275.2	25.6	249.6	14.5205
gypsy8	3166	2074	1092	185.6	108.8	76.8	92.967
HeT-A	20476	6658	13818	8688	6617.6	2070.4	85.0166
HMS-Beagle	5300	2019	3281	9878.4	8873.6	1004.8	69.3752
HMS-Beagle2	12619	3269	9350	8118.4	1056	7062.4	24.4663
hobo	1623	968	655	451.2	214.4	236.8	63.8473
hopper2	755	660	95	310.4	262.4	48	49.4737
I-element	3604	608	2996	531.2	262.4	268.8	91.028
Idefix	2478	368	2110	1363.2	70.4	1292.8	38.7299
INE-1	4124	3730	394	1216	1171.2	44.8	88.6294
invader1	8044	5966	2078	2723.2	1740.8	982.4	52.7238
invader2	2034	1228	806	275.2	156.8	118.4	85.3102
invader3	3243	947	2296	780.8	409.6	371.2	83.8328
invader4	2817	1699	1118	1820.8	691.2	1129.6	-1.03757
invader6	10414	2571	7843	473.6	188.8	284.8	96.3687
Ivk	6477	1940	4537	604.8	246.4	358.4	92.1005
jockey	9444	5015	4429	828.8	668.8	160	96.3874
jockey2	523	153	370	188.8	108.8	80	78.3784
Juan	1837	575	1262	416	275.2	140.8	88.8431
looper1	535	287	248	128	118.4	9.6	96.129
Max-element	47653	11127	36526	8780.8	6630.4	2150.4	94.1127
McClintock	2875	728	2147	1187.2	768	419.2	80.4751
mdg1	5848	399	5449	9155.2	60.8	9094.4	-66.9003
mdg3	8417	2485	5932	3699.2	2134.4	1564.8	73.621
micropia	2352	656	1696	454.4	288	166.4	90.1887
NOF	1553	231	1322	12.8	3.2	9.6	99.2738
opus	21422	6574	14848	6553.6	3955.2	2598.4	82.5
Osvaldo	2228	938	1290	73.6	22.4	51.2	96.031
pogo	688	290	398	70.4	32	38.4	90.3518
Porto1	309	96	213	134.4	54.4	80	62.4413
Q-element	534	77	457	108.8	57.6	51.2	88.7965
Quasimodo	2452	182	2270	1456	73.6	1382.4	39.1013
R1A1-element	50152	31335	18817	7833.6	4371.2	3462.4	81.5996
R2-element	432	99	333	108.8	51.2	57.6	82.7027
roo	36611	2747	33864	5408	515.2	4892.8	85.5516
rooA	7229	1139	6090	467.2	124.8	342.4	94.3777
rover	1989	687	1302	3817.6	1984	1833.6	-40.8295
Rt1a	9660	4281	5379	627.2	396.8	230.4	95.7167
Rt1b	54136	17249	36887	2192	1068.8	1123.2	96.955
Rt1c	1257	284	973	179.2	118.4	60.8	93.7513
S-element	2978	204	2774	332.8	41.6	291.2	89.5025
springer	5053	1082	3971	1340.8	419.2	921.6	76.7917
Stalker	10749	582	10167	4003.2	428.8	3574.4	64.8431
Stalker2	2870	184	2686	2684.8	140.8	2544	5.28667
Stalker4	8091	503	7588	3600	406.4	3193.6	57.9125
Tabor	2000	56	1944	3977.6	12.8	3964.8	-103.951
TAHRE	9711	3215	6496	2438.4	1462.4	976	84.9754
TART-A	3208	1379	1829	528	236.8	291.2	84.0787
TART-B	14090	3372	10718	2739.2	912	1827.2	82.952
TART-C	529	90	439	64	12.8	51.2	88.3371
Tc1-2	337	55	282	25.6	16	9.6	96.5957
transib2	2657	316	2341	185.6	89.6	96	95.8992
Transpac	736	103	633	15267.2	15212.8	54.4	91.406
X-element	21250	3854	17396	537.6	380.8	156.8	99.0986
ZAM	883	18	865	1561.6	19.2	1542.4	-78.3121

## Sheet: tejas-tapas-normalized-reads
transposons	tej48-5 tap125 /CyO all	tej48-5 tap125/CyO sense	tej48-5 tap125/CyO antisense	tej48-5 tap125 all	tej48-5 tap125 sense	tej48-5 tap125 antisense	percent reduction
17.6	4493	1022	3471	1789	875.416	912.891	73.6995
297	8759	717	8042	1233.68	95.936	1137.74	85.8525
412	11002	510	10492	13023.3	149.9	12873.4	-22.6974
1360	5450	1882	3568	2161.56	611.592	1549.97	56.5592
1731	2024	806	1218	118.421	65.956	52.465	95.6925
3S18	3328	1083	2245	8055.63	7811.29	244.337	89.1164
accord	1878	1227	651	365.756	191.872	173.884	73.2897
accord2	1122	653	469	304.297	194.87	109.427	76.668
aurora-element	3816	2131	1685	110.926	56.962	53.964	96.7974
baggins	5591	2198	3393	407.728	281.812	125.916	96.2889
Bari1	4289	277	4012	2124.08	176.882	1947.2	51.4656
blood	8803	2013	6790	11320.4	8899.56	2420.89	64.3463
BS	3754	2015	1739	248.834	107.928	140.906	91.8973
BS3	447	186	261	41.972	25.483	16.489	93.6824
Burdock	2549	625	1924	463.191	344.77	118.421	93.8451
Circe	4181	1845	2336	289.307	92.938	196.369	91.5938
copia	857	613	244	463.191	422.718	40.473	83.4127
Cr1a	9999	3647	6352	1891.74	1071.79	819.953	87.0914
diver	4469	913	3556	2816.62	2783.64	32.978	99.0726
diver2	4205	3252	953	322.285	197.868	124.417	86.9447
Dm88	1255	540	715	310.293	151.399	158.894	77.7771
Doc	64669	5718	58951	12437.2	5301.96	7135.24	87.8963
Doc2-element	3014	1088	1926	404.73	143.904	260.826	86.4576
Doc3-element	6512	2020	4492	655.063	311.792	343.271	92.3582
F-element	47639	5452	42187	15956.9	5090.6	10866.3	74.2427
flea	1839	522	1317	1125.75	1032.81	92.938	92.9432
Fw2	204	28	176	53.964	19.487	34.477	80.4108
G-element	8155	1912	6243	2197.53	355.263	1842.27	70.4906
G2	9620	1890	7730	518.654	284.81	233.844	96.9749
G4	532	161	371	122.918	32.978	89.94	75.7574
G5	414	141	273	107.928	25.483	82.445	69.8004
G5A	278	128	150	50.966	34.477	16.489	89.0073
G6	5029	2471	2558	350.766	263.824	86.942	96.6012
GATE	31675	5326	26349	848.434	287.808	560.626	97.8723
gtwin	4947	226	4721	3465.69	64.457	3401.23	27.9553
gypsy	3321	1507	1814	653.564	46.469	607.095	66.5328
gypsy10	948	226	722	605.596	62.958	542.638	24.8424
gypsy12	4244	2855	1389	1289.14	1068.79	220.353	84.1359
gypsy2	2719	363	2356	1551.47	37.475	1513.99	35.739
gypsy3	3652	568	3084	2695.2	91.439	2603.76	15.5719
gypsy4	3719	1080	2639	734.51	128.914	605.596	77.0521
gypsy5	3304	23	3281	2690.71	25.483	2665.22	18.768
gypsy6	4411	1138	3273	1797.3	253.331	1543.97	52.8271
gypsy7	326	75	251	172.385	32.978	139.407	44.4594
gypsy8	1254	839	415	98.934	65.956	32.978	92.0535
HeT-A	16497	6062	10435	990.839	770.486	220.353	97.8883
HMS-Beagle	5352	2285	3067	19711.9	19481	230.846	92.4732
HMS-Beagle2	10655	2326	8329	3789.47	550.133	3239.34	61.1077
hobo	986	619	367	293.804	116.922	176.882	51.8033
hopper2	504	448	56	169.387	142.405	26.982	51.8179
I-element	2758	536	2222	134.91	59.96	74.95	96.6269
Idefix	1760	320	1440	652.065	43.471	608.594	57.7365
INE-1	2031	1612	419	658.061	649.067	8.994	97.8535
invader1	6340	4533	1807	1918.72	1322.12	596.602	66.9838
invader2	1412	943	469	176.882	113.924	62.958	86.5761
invader3	2222	673	1549	433.211	259.327	173.884	88.7744
invader4	2174	1531	643	912.891	406.229	506.662	21.2034
invader6	6157	1542	4615	311.792	157.395	154.397	96.6545
Ivk	6180	1664	4516	1062.79	181.379	881.412	80.4825
jockey	3716	1452	2264	106.429	50.966	55.463	97.5502
jockey2	447	113	334	125.916	50.966	74.95	77.5599
Juan	1388	480	908	190.373	118.421	71.952	92.0758
looper1	419	217	202	256.329	101.932	154.397	23.5658
Max-element	37827	7412	30415	4960.19	4246.67	713.524	97.654
McClintock	2228	843	1385	770.486	602.598	167.888	87.8781
mdg1	4625	430	4195	4934.71	278.814	4655.89	-10.9867
mdg3	6083	1933	4150	2190.04	1611.43	578.614	86.0575
micropia	2031	478	1553	287.808	233.844	53.964	96.5252
NOF	330	152	178	65.956	32.978	32.978	81.473
opus	11225	3579	7646	289.307	131.912	157.395	97.9415
Osvaldo	708	289	419	61.459	23.984	37.475	91.0561
pogo	1030	740	290	1107.76	1080.78	26.982	90.6959
Porto1	297	103	194	80.946	32.978	47.968	75.2742
Q-element	614	67	547	53.964	29.98	23.984	95.6154
Quasimodo	1862	166	1696	762.991	19.487	743.504	56.1613
R1A1-element	42584	23012	19572	1389.57	783.977	605.596	96.9058
R2-element	385	68	317	250.333	61.459	188.874	40.4183
roo	15669	2620	13049	1677.38	181.379	1496	88.5355
rooA	4548	729	3819	199.367	37.475	161.892	95.7609
rover	1937	974	963	2698.2	1822.78	875.416	9.09491
Rt1a	6149	2780	3369	349.267	67.455	281.812	91.6351
Rt1b	39417	14270	25147	500.666	232.345	268.321	98.933
Rt1c	620	189	431	122.918	44.97	77.948	81.9146
S-element	1143	82	1061	148.401	11.992	136.409	87.1434
springer	3050	737	2313	753.997	304.297	449.7	80.5577
Stalker	7749	1003	6746	1939.71	655.063	1284.64	80.957
Stalker2	2056	182	1874	1232.18	52.465	1179.71	37.0484
Stalker4	6249	1008	5241	1776.32	566.622	1209.69	76.9187
Tabor	1537	39	1498	1909.73	37.475	1872.25	-24.9834
TAHRE	5856	1411	4445	256.329	140.906	115.423	97.4033
TART-A	3407	1430	1977	1059.79	854.43	205.363	89.6124
TART-B	4056	1501	2555	359.76	172.385	187.375	92.6663
TART-C	434	171	263	700.033	227.848	472.185	-79.538
Tc1-2	254	28	226	31.479	8.994	22.485	90.0509
transib2	1139	208	931	167.888	56.962	110.926	88.0853
Transpac	639	156	483	22675.4	22645.4	29.98	93.793
X-element	11213	2376	8837	164.89	83.944	80.946	99.084
ZAM	603	50	553	774.983	64.457	710.526	-28.4857
	605248	162484	442764	187047	101691	85356.1
		0.268459	0.731541		0.543662	0.456334
		3.2358	1.59783	5.18726
