# Supplementary material for: The Tudor domain protein Tapas, a homolog of the vertebrate Tdrd7, functions in the piRNA pathway to regulate retrotransposons in germline of Drosophila melanogaster
Source: BMC Biol. 2014 Oct 6;12:61. doi: 10.1186/s12915-014-0061-9 (PMC4210518; doi:10.1186/s12915-014-0061-9)
Supplement: Additional file 5: Table S4. — Reduction of piRNAs with 10-nucelotide overlap in tap-mutant ovaries. [file 12915_2014_61_MOESM5_ESM.xlsx]

## Sheet: Sheet1
transposons	percent decrease in tap125 mutant ovaries
	sum of reads having 2-27 nt overlap	10nucleotide overlap (ping-pong piRNAs)	Decrease in overall antisense piRNAs
Rt1b	49.1169	41.4187	25.3638
R1A1-element	57.7962	49.1449	38.4121
Doc	34.46	55.4168	42.2163
Max-element	39.7419	28.5801	17.0852
HeT-A	37.0705	27.236	10.5754
roo	53.7681	45.6851	20.2859
297	41.7498	43.4431	27.9987
I-element	50.1141	39.1367	13.9514
TART-B	12.3327	3.39706	1.50786
TAHRE	55.0316	43.8558	32.3355
